# Supplementary material for: An efficient algorithm calculating common solvent accessible volume
Source: PLoS One. 2022 Mar 21;17(3):e0265614. doi: 10.1371/journal.pone.0265614 (PMC8936456; doi:10.1371/journal.pone.0265614)
Supplement: S1 File — (ZIP) [file pone.0265614.s001.zip]

Archive with 55 entries (51 files):
- app.config
- CSAV/
- CSAV/Circle.cs
- CSAV/CircleSegment.cs
- CSAV/CircleSegmentComparer.cs
- CSAV/CommSolvAccVol.cs
- CSAV/CommSolvAccVol_CalcCSAV.cs
- CSAV/CommSolvAccVol_FuncCircle.cs
- CSAV/CommSolvAccVol_TopDown.cs
- CSAV/CrossSectArea.cs
- CSAV/CrossSectArea_CalcCrossSectAreaOfCSAV.cs
- CSAV/CrossSectArea_HandleEventCircleStartEndIntersect.cs
- CSAV/CrossSectArea_SolvPatches_AddRemoveUpdate.cs
- CSAV/CrossSectArea_ValidateSolvAreaPatch.cs
- CSAV/Debug.cs
- CSAV/Debug_DrawValidate.cs
- CSAV/Debug_IListener.cs
- CSAV/Debug_Listener.cs
- CSAV/ElementType.cs
- CSAV/EventPoint2D.cs
- CSAV/EventQueue.cs
- CSAV/Geometry.cs
- CSAV/IProtStruct.cs
- CSAV/LICENSE
- CSAV/Point2.cs
- HTLib2/
- HTLib2/BTree_AvlTree.cs
- HTLib2/BTree_BST.cs
- HTLib2/BTree_Node.cs
- HTLib2/BTree_Rotate.cs
- HTLib2/HDataStruc.cs
- HTLib2/HDebug.cs
- HTLib2/HPriorityQueue.cs
- HTLib2/HSerialize.cs
- HTLib2/HSystem_IO.HRead.cs
- HTLib2/HSystem_IO.HWrite.cs
- HTLib2/IBinarySerializable.cs
- HTLib2/LICENSE
- HTLib2/LinAlg.CrossProd.cs
- HTLib2/LinkedAvlTree.cs
- HTLib2/LinkedListT.Node.cs
- HTLib2/Mathematica.ToString2.cs
- HTLib2/Vector.cs
- LICENSE
- Main_HelperFunctions.cs
- Program.cs
- Proj.CSAV.csproj
- Properties/
- Properties/AssemblyInfo.cs
- ProtStruct.cs
- Sample/
- Sample/3UC7A-capture.txt
- Sample/3UC7A.bat
- Sample/3UC7A.pair
- Sample/3UC7A.xyzr
