# Supplementary material for: An efficient algorithm calculating common solvent accessible volume
Source: PLoS One. 2022 Mar 21;17(3):e0265614. doi: 10.1371/journal.pone.0265614 (PMC8936456; doi:10.1371/journal.pone.0265614)
Supplement: S1 File — (ZIP) [file pone.0265614.s001.zip › HTLib2/HSerialize.cs]

/////////////////////////////////////////////////////////////////////////////////////////
//  MIT License                                                                        //
//                                                                                     //
//  Copyright (c) 2022 Hyuntae Na                                                      //
//                                                                                     //
//  Permission is hereby granted, free of charge, to any person obtaining a copy       //
//  of this software and associated documentation files (the "Software"), to deal      //
//  in the Software without restriction, including without limitation the rights       //
//  to use, copy, modify, merge, publish, distribute, sublicense, and/or sell          //
//  copies of the Software, and to permit persons to whom the Software is              //
//  furnished to do so, subject to the following conditions:                           //
//                                                                                     //
//  The above copyright notice and this permission notice shall be included in all     //
//  copies or substantial portions of the Software.                                    //
//                                                                                     //
//  THE SOFTWARE IS PROVIDED "AS IS", WITHOUT WARRANTY OF ANY KIND, EXPRESS OR         //
//  IMPLIED, INCLUDING BUT NOT LIMITED TO THE WARRANTIES OF MERCHANTABILITY,           //
//  FITNESS FOR A PARTICULAR PURPOSE AND NONINFRINGEMENT. IN NO EVENT SHALL THE        //
//  AUTHORS OR COPYRIGHT HOLDERS BE LIABLE FOR ANY CLAIM, DAMAGES OR OTHER             //
//  LIABILITY, WHETHER IN AN ACTION OF CONTRACT, TORT OR OTHERWISE, ARISING FROM,      //
//  OUT OF OR IN CONNECTION WITH THE SOFTWARE OR THE USE OR OTHER DEALINGS IN THE      //
//  SOFTWARE.                                                                          //
/////////////////////////////////////////////////////////////////////////////////////////

using System;
using System.Collections.Generic;
using System.Text;

using System.IO;
using System.Runtime.Serialization;
using System.Runtime.Serialization.Formatters.Binary;

namespace CSAV.HTLib2
{
	public partial class HSerialize
	{
	    [Serializable]
        class Ver : ISerializable, IBinarySerializable
        {
            public int ver { get { return _ver; } }  int _ver;
		    public Ver(int ver)
		    {
                _ver = ver;
		    }
            public Ver(SerializationInfo info, StreamingContext context)
		    {
                _ver = (int)info.GetValue("ver", typeof(int));
		    }
		    public void GetObjectData(SerializationInfo info, StreamingContext context)
            {
                info.AddValue("ver", ver);
            }
    		public static implicit operator int(Ver ver)
            {
                return ver.ver;
            }
            public void Serialize(BinaryWriter writer)
            {
                writer.Write("ver(");
                writer.Write(ver);
                writer.Write(")");
            }
            public void Deserialize(BinaryReader reader)
            {
                string str1, str2;
                str1 = reader.ReadString(); HDebug.Assert(str1 == "ver(");
                _ver = reader.ReadInt32 ();
                str2 = reader.ReadString(); HDebug.Assert(str2 == ")");
            }
        }

        public static void SerializeBinary<T0                                    >(string filename, int? ver, T0 obj0                                                                                 ) { _SerializeBinary(filename, ver, new (Type, object)[] { (typeof(T0), obj0)                                                                                                                                                                                     }); }
        public static void SerializeBinary<T0, T1                                >(string filename, int? ver, T0 obj0, T1 obj1                                                                        ) { _SerializeBinary(filename, ver, new (Type, object)[] { (typeof(T0), obj0), (typeof(T1), obj1)                                                                                                                                                                 }); }
        public static void SerializeBinary<T0, T1, T2                            >(string filename, int? ver, T0 obj0, T1 obj1, T2 obj2                                                               ) { _SerializeBinary(filename, ver, new (Type, object)[] { (typeof(T0), obj0), (typeof(T1), obj1), (typeof(T2), obj2)                                                                                                                                             }); }
        public static void SerializeBinary<T0, T1, T2, T3                        >(string filename, int? ver, T0 obj0, T1 obj1, T2 obj2, T3 obj3                                                      ) { _SerializeBinary(filename, ver, new (Type, object)[] { (typeof(T0), obj0), (typeof(T1), obj1), (typeof(T2), obj2), (typeof(T3), obj3)                                                                                                                         }); }
        public static void SerializeBinary<T0, T1, T2, T3, T4                    >(string filename, int? ver, T0 obj0, T1 obj1, T2 obj2, T3 obj3, T4 obj4                                             ) { _SerializeBinary(filename, ver, new (Type, object)[] { (typeof(T0), obj0), (typeof(T1), obj1), (typeof(T2), obj2), (typeof(T3), obj3), (typeof(T4), obj4)                                                                                                     }); }
        public static void SerializeBinary<T0, T1, T2, T3, T4, T5                >(string filename, int? ver, T0 obj0, T1 obj1, T2 obj2, T3 obj3, T4 obj4, T5 obj5                                    ) { _SerializeBinary(filename, ver, new (Type, object)[] { (typeof(T0), obj0), (typeof(T1), obj1), (typeof(T2), obj2), (typeof(T3), obj3), (typeof(T4), obj4), (typeof(T5), obj5)                                                                                 }); }
        public static void SerializeBinary<T0, T1, T2, T3, T4, T5, T6            >(string filename, int? ver, T0 obj0, T1 obj1, T2 obj2, T3 obj3, T4 obj4, T5 obj5, T6 obj6                           ) { _SerializeBinary(filename, ver, new (Type, object)[] { (typeof(T0), obj0), (typeof(T1), obj1), (typeof(T2), obj2), (typeof(T3), obj3), (typeof(T4), obj4), (typeof(T5), obj5), (typeof(T6), obj6)                                                             }); }
        public static void SerializeBinary<T0, T1, T2, T3, T4, T5, T6, T7        >(string filename, int? ver, T0 obj0, T1 obj1, T2 obj2, T3 obj3, T4 obj4, T5 obj5, T6 obj6, T7 obj7                  ) { _SerializeBinary(filename, ver, new (Type, object)[] { (typeof(T0), obj0), (typeof(T1), obj1), (typeof(T2), obj2), (typeof(T3), obj3), (typeof(T4), obj4), (typeof(T5), obj5), (typeof(T6), obj6), (typeof(T7), obj7)                                         }); }
        public static void SerializeBinary<T0, T1, T2, T3, T4, T5, T6, T7, T8    >(string filename, int? ver, T0 obj0, T1 obj1, T2 obj2, T3 obj3, T4 obj4, T5 obj5, T6 obj6, T7 obj7, T8 obj8         ) { _SerializeBinary(filename, ver, new (Type, object)[] { (typeof(T0), obj0), (typeof(T1), obj1), (typeof(T2), obj2), (typeof(T3), obj3), (typeof(T4), obj4), (typeof(T5), obj5), (typeof(T6), obj6), (typeof(T7), obj7), (typeof(T8), obj8)                     }); }
        public static void SerializeBinary<T0, T1, T2, T3, T4, T5, T6, T7, T8, T9>(string filename, int? ver, T0 obj0, T1 obj1, T2 obj2, T3 obj3, T4 obj4, T5 obj5, T6 obj6, T7 obj7, T8 obj8, T9 obj9) { _SerializeBinary(filename, ver, new (Type, object)[] { (typeof(T0), obj0), (typeof(T1), obj1), (typeof(T2), obj2), (typeof(T3), obj3), (typeof(T4), obj4), (typeof(T5), obj5), (typeof(T6), obj6), (typeof(T7), obj7), (typeof(T8), obj8), (typeof(T9), obj9) }); }
        public static void _SerializeBinary(string filename, int? ver, (Type type, object obj)[] objs)
		{
            //string lockname = "Serializer: "+filename.Replace("\\", "@");
            //using(new NamedLock(lockname))
            {
                Stream stream = System.IO.File.Open(filename, FileMode.Create);

                BinaryWriter writer = new BinaryWriter(stream);
                {
                    if(ver != null)
                        writer.HWrite(new Ver(ver.Value));
                }
                {
                    System.Int32 count = objs.Length;
                    writer.HWrite(count);
                    for(int i = 0; i < count; i++)
                    {
                        Type   type = objs[i].type;
                        object obj  = objs[i].obj ;
                        writer.HWrite(obj);
                    }
                }
                stream.Flush();
                stream.Close();
            }
		}
        public static object[] _DeserializeBinary(string filename, int? ver, Type[] types)
        {
            //string lockname = "Serializer: "+filename.Replace("\\", "@");
            //using(new NamedLock(lockname))
            {
                Stream stream = System.IO.File.Open(filename, FileMode.Open, FileAccess.Read, FileShare.Read);
                BinaryReader reader = new BinaryReader(stream);
                {
                    if(ver != null)
                    {
                        try
                        {
                            Ver sver;
                            reader.HRead(out sver);
                            if(sver.ver != ver.Value)
                            {
                                stream.Close();
                                return null;
                            }
                        }
                        catch(Exception)
                        {
                            stream.Close();
                            return null;
                        }
                    }
                }
                object[] objs;
                {
                    System.Int32 count;
                    reader.HRead(out count);
                    if(count != types.Length)
                        return null;
                    objs = new object[count];
                    for(int i = 0; i < count; i++)
                    {
                        reader.HRead(out objs[i], types[i]);
                    }
                }
                stream.Close();
                return objs;
            }
        }
        //public static T Deserialize<T>(string filename, int? ver)
		//{
        //    object[] objs;
        //    HDebug.Verify(_Deserialize(filename, ver, out objs));
		//	HDebug.Assert(objs.Length == 1);
		//	return (T)objs[0];
		//}
        public static bool DeserializeBinary<T0                                    >(string filename, int? ver, out T0 obj0                                                                                                                     ) { Type[] types = new Type[] { typeof(T0)                                                                                                             }; object[] objs = _DeserializeBinary(filename, ver, types); if(objs == null) { obj0 = default(T0);                                                                                                                                                                                     return false; } HDebug.Assert(objs.Length ==  1); obj0 = (T0)objs[0];                                                                                                                                                                                     return true; }
        public static bool DeserializeBinary<T0, T1                                >(string filename, int? ver, out T0 obj0, out T1 obj1                                                                                                        ) { Type[] types = new Type[] { typeof(T0), typeof(T1)                                                                                                 }; object[] objs = _DeserializeBinary(filename, ver, types); if(objs == null) { obj0 = default(T0); obj1 = default(T1);                                                                                                                                                                 return false; } HDebug.Assert(objs.Length ==  2); obj0 = (T0)objs[0]; obj1 = (T1)objs[1];                                                                                                                                                                 return true; }
        public static bool DeserializeBinary<T0, T1, T2                            >(string filename, int? ver, out T0 obj0, out T1 obj1, out T2 obj2                                                                                           ) { Type[] types = new Type[] { typeof(T0), typeof(T1), typeof(T2)                                                                                     }; object[] objs = _DeserializeBinary(filename, ver, types); if(objs == null) { obj0 = default(T0); obj1 = default(T1); obj2 = default(T2);                                                                                                                                             return false; } HDebug.Assert(objs.Length ==  3); obj0 = (T0)objs[0]; obj1 = (T1)objs[1]; obj2 = (T2)objs[2];                                                                                                                                             return true; }
        public static bool DeserializeBinary<T0, T1, T2, T3                        >(string filename, int? ver, out T0 obj0, out T1 obj1, out T2 obj2, out T3 obj3                                                                              ) { Type[] types = new Type[] { typeof(T0), typeof(T1), typeof(T2), typeof(T3)                                                                         }; object[] objs = _DeserializeBinary(filename, ver, types); if(objs == null) { obj0 = default(T0); obj1 = default(T1); obj2 = default(T2); obj3 = default(T3);                                                                                                                         return false; } HDebug.Assert(objs.Length ==  4); obj0 = (T0)objs[0]; obj1 = (T1)objs[1]; obj2 = (T2)objs[2]; obj3 = (T3)objs[3];                                                                                                                         return true; }
        public static bool DeserializeBinary<T0, T1, T2, T3, T4                    >(string filename, int? ver, out T0 obj0, out T1 obj1, out T2 obj2, out T3 obj3, out T4 obj4                                                                 ) { Type[] types = new Type[] { typeof(T0), typeof(T1), typeof(T2), typeof(T3), typeof(T4)                                                             }; object[] objs = _DeserializeBinary(filename, ver, types); if(objs == null) { obj0 = default(T0); obj1 = default(T1); obj2 = default(T2); obj3 = default(T3); obj4 = default(T4);                                                                                                     return false; } HDebug.Assert(objs.Length ==  5); obj0 = (T0)objs[0]; obj1 = (T1)objs[1]; obj2 = (T2)objs[2]; obj3 = (T3)objs[3]; obj4 = (T4)objs[4];                                                                                                     return true; }
        public static bool DeserializeBinary<T0, T1, T2, T3, T4, T5                >(string filename, int? ver, out T0 obj0, out T1 obj1, out T2 obj2, out T3 obj3, out T4 obj4, out T5 obj5                                                    ) { Type[] types = new Type[] { typeof(T0), typeof(T1), typeof(T2), typeof(T3), typeof(T4), typeof(T5)                                                 }; object[] objs = _DeserializeBinary(filename, ver, types); if(objs == null) { obj0 = default(T0); obj1 = default(T1); obj2 = default(T2); obj3 = default(T3); obj4 = default(T4); obj5 = default(T5);                                                                                 return false; } HDebug.Assert(objs.Length ==  6); obj0 = (T0)objs[0]; obj1 = (T1)objs[1]; obj2 = (T2)objs[2]; obj3 = (T3)objs[3]; obj4 = (T4)objs[4]; obj5 = (T5)objs[5];                                                                                 return true; }
        public static bool DeserializeBinary<T0, T1, T2, T3, T4, T5, T6            >(string filename, int? ver, out T0 obj0, out T1 obj1, out T2 obj2, out T3 obj3, out T4 obj4, out T5 obj5, out T6 obj6                                       ) { Type[] types = new Type[] { typeof(T0), typeof(T1), typeof(T2), typeof(T3), typeof(T4), typeof(T5), typeof(T6)                                     }; object[] objs = _DeserializeBinary(filename, ver, types); if(objs == null) { obj0 = default(T0); obj1 = default(T1); obj2 = default(T2); obj3 = default(T3); obj4 = default(T4); obj5 = default(T5); obj6 = default(T6);                                                             return false; } HDebug.Assert(objs.Length ==  7); obj0 = (T0)objs[0]; obj1 = (T1)objs[1]; obj2 = (T2)objs[2]; obj3 = (T3)objs[3]; obj4 = (T4)objs[4]; obj5 = (T5)objs[5]; obj6 = (T6)objs[6];                                                             return true; }
        public static bool DeserializeBinary<T0, T1, T2, T3, T4, T5, T6, T7        >(string filename, int? ver, out T0 obj0, out T1 obj1, out T2 obj2, out T3 obj3, out T4 obj4, out T5 obj5, out T6 obj6, out T7 obj7                          ) { Type[] types = new Type[] { typeof(T0), typeof(T1), typeof(T2), typeof(T3), typeof(T4), typeof(T5), typeof(T6), typeof(T7)                         }; object[] objs = _DeserializeBinary(filename, ver, types); if(objs == null) { obj0 = default(T0); obj1 = default(T1); obj2 = default(T2); obj3 = default(T3); obj4 = default(T4); obj5 = default(T5); obj6 = default(T6); obj7 = default(T7);                                         return false; } HDebug.Assert(objs.Length ==  8); obj0 = (T0)objs[0]; obj1 = (T1)objs[1]; obj2 = (T2)objs[2]; obj3 = (T3)objs[3]; obj4 = (T4)objs[4]; obj5 = (T5)objs[5]; obj6 = (T6)objs[6]; obj7 = (T7)objs[7];                                         return true; }
        public static bool DeserializeBinary<T0, T1, T2, T3, T4, T5, T6, T7, T8    >(string filename, int? ver, out T0 obj0, out T1 obj1, out T2 obj2, out T3 obj3, out T4 obj4, out T5 obj5, out T6 obj6, out T7 obj7, out T8 obj8             ) { Type[] types = new Type[] { typeof(T0), typeof(T1), typeof(T2), typeof(T3), typeof(T4), typeof(T5), typeof(T6), typeof(T7), typeof(T8)             }; object[] objs = _DeserializeBinary(filename, ver, types); if(objs == null) { obj0 = default(T0); obj1 = default(T1); obj2 = default(T2); obj3 = default(T3); obj4 = default(T4); obj5 = default(T5); obj6 = default(T6); obj7 = default(T7); obj8 = default(T8);                     return false; } HDebug.Assert(objs.Length ==  9); obj0 = (T0)objs[0]; obj1 = (T1)objs[1]; obj2 = (T2)objs[2]; obj3 = (T3)objs[3]; obj4 = (T4)objs[4]; obj5 = (T5)objs[5]; obj6 = (T6)objs[6]; obj7 = (T7)objs[7]; obj8 = (T8)objs[8];                     return true; }
        public static bool DeserializeBinary<T0, T1, T2, T3, T4, T5, T6, T7, T8, T9>(string filename, int? ver, out T0 obj0, out T1 obj1, out T2 obj2, out T3 obj3, out T4 obj4, out T5 obj5, out T6 obj6, out T7 obj7, out T8 obj8, out T9 obj9) { Type[] types = new Type[] { typeof(T0), typeof(T1), typeof(T2), typeof(T3), typeof(T4), typeof(T5), typeof(T6), typeof(T7), typeof(T8), typeof(T9) }; object[] objs = _DeserializeBinary(filename, ver, types); if(objs == null) { obj0 = default(T0); obj1 = default(T1); obj2 = default(T2); obj3 = default(T3); obj4 = default(T4); obj5 = default(T5); obj6 = default(T6); obj7 = default(T7); obj8 = default(T8); obj9 = default(T9); return false; } HDebug.Assert(objs.Length == 10); obj0 = (T0)objs[0]; obj1 = (T1)objs[1]; obj2 = (T2)objs[2]; obj3 = (T3)objs[3]; obj4 = (T4)objs[4]; obj5 = (T5)objs[5]; obj6 = (T6)objs[6]; obj7 = (T7)objs[7]; obj8 = (T8)objs[8]; obj9 = (T9)objs[9]; return true; }
    }
}
