# Supplementary material for: An efficient algorithm calculating common solvent accessible volume
Source: PLoS One. 2022 Mar 21;17(3):e0265614. doi: 10.1371/journal.pone.0265614 (PMC8936456; doi:10.1371/journal.pone.0265614)
Supplement: S1 File — (ZIP) [file pone.0265614.s001.zip › HTLib2/HSystem_IO.HRead.cs]

/////////////////////////////////////////////////////////////////////////////////////////
//  MIT License                                                                        //
//                                                                                     //
//  Copyright (c) 2022 Hyuntae Na                                                      //
//                                                                                     //
//  Permission is hereby granted, free of charge, to any person obtaining a copy       //
//  of this software and associated documentation files (the "Software"), to deal      //
//  in the Software without restriction, including without limitation the rights       //
//  to use, copy, modify, merge, publish, distribute, sublicense, and/or sell          //
//  copies of the Software, and to permit persons to whom the Software is              //
//  furnished to do so, subject to the following conditions:                           //
//                                                                                     //
//  The above copyright notice and this permission notice shall be included in all     //
//  copies or substantial portions of the Software.                                    //
//                                                                                     //
//  THE SOFTWARE IS PROVIDED "AS IS", WITHOUT WARRANTY OF ANY KIND, EXPRESS OR         //
//  IMPLIED, INCLUDING BUT NOT LIMITED TO THE WARRANTIES OF MERCHANTABILITY,           //
//  FITNESS FOR A PARTICULAR PURPOSE AND NONINFRINGEMENT. IN NO EVENT SHALL THE        //
//  AUTHORS OR COPYRIGHT HOLDERS BE LIABLE FOR ANY CLAIM, DAMAGES OR OTHER             //
//  LIABILITY, WHETHER IN AN ACTION OF CONTRACT, TORT OR OTHERWISE, ARISING FROM,      //
//  OUT OF OR IN CONNECTION WITH THE SOFTWARE OR THE USE OR OTHER DEALINGS IN THE      //
//  SOFTWARE.                                                                          //
/////////////////////////////////////////////////////////////////////////////////////////

using System;
using System.Collections.Generic;
using System.Security.AccessControl;
using System.Text;
using System.Runtime.CompilerServices;
using System.IO;

namespace CSAV.HTLib2
{
    using IList       = System.Collections.IList;
    using IDictionary = System.Collections.IDictionary;
    public static partial class HSystem_IO
    {
        //  public class Data : IBinarySerializable
        //  {
        //      public int   value ;
        //      public int[] values;
        //      public void Serialize(System.IO.BinaryWriter writer)
        //      {
        //          writer.HWrite(value );
        //          writer.HWrite(values);
        //      }
        //      public void Deserialize(System.IO.BinaryReader reader)
        //      {
        //          reader.HRead(out value );
        //          reader.HRead(out values);
        //      }
        //  }

        [MethodImpl(MethodImplOptions.AggressiveInlining)] public static void HRead (this BinaryReader reader, out double value) { value = reader.ReadDouble (); }
        [MethodImpl(MethodImplOptions.AggressiveInlining)] public static void HRead (this BinaryReader reader, out int    value) { value = reader.ReadInt32  (); }
        [MethodImpl(MethodImplOptions.AggressiveInlining)] public static void HRead (this BinaryReader reader, out string value) { value = reader.ReadString (); }
        [MethodImpl(MethodImplOptions.AggressiveInlining)] public static void HRead (this BinaryReader reader, out bool   value) { value = reader.ReadBoolean(); }

        [MethodImpl(MethodImplOptions.AggressiveInlining)] public static void HRead (this BinaryReader reader, out double[] values) { int length = reader.ReadInt32(); values = new double[length]; for(int i=0; i<length; i++) values[i] = reader.ReadDouble (); }
        [MethodImpl(MethodImplOptions.AggressiveInlining)] public static void HRead (this BinaryReader reader, out int   [] values) { int length = reader.ReadInt32(); values = new int   [length]; for(int i=0; i<length; i++) values[i] = reader.ReadInt32  (); }
        [MethodImpl(MethodImplOptions.AggressiveInlining)] public static void HRead (this BinaryReader reader, out string[] values) { int length = reader.ReadInt32(); values = new string[length]; for(int i=0; i<length; i++) values[i] = reader.ReadString (); }
        [MethodImpl(MethodImplOptions.AggressiveInlining)] public static void HRead (this BinaryReader reader, out bool  [] values) { int length = reader.ReadInt32(); values = new bool  [length]; for(int i=0; i<length; i++) values[i] = reader.ReadBoolean(); }

        [MethodImpl(MethodImplOptions.AggressiveInlining)] public static void HRead (this BinaryReader reader, out List<double> values) { int length = reader.ReadInt32(); values = new List<double>(length); for(int i=0; i<length; i++) values.Add(reader.ReadDouble ()); }
        [MethodImpl(MethodImplOptions.AggressiveInlining)] public static void HRead (this BinaryReader reader, out List<int   > values) { int length = reader.ReadInt32(); values = new List<int   >(length); for(int i=0; i<length; i++) values.Add(reader.ReadInt32  ()); }
        [MethodImpl(MethodImplOptions.AggressiveInlining)] public static void HRead (this BinaryReader reader, out List<string> values) { int length = reader.ReadInt32(); values = new List<string>(length); for(int i=0; i<length; i++) values.Add(reader.ReadString ()); }
        [MethodImpl(MethodImplOptions.AggressiveInlining)] public static void HRead (this BinaryReader reader, out List<bool  > values) { int length = reader.ReadInt32(); values = new List<bool  >(length); for(int i=0; i<length; i++) values.Add(reader.ReadBoolean()); }

        [MethodImpl(MethodImplOptions.AggressiveInlining)] public static void HRead     (this BinaryReader reader, out object value, Type type){ value  =                   _HRead          (reader, type                   ) ; }
        [MethodImpl(MethodImplOptions.AggressiveInlining)] public static void HRead<T  >(this BinaryReader reader, out T               value ) { value  = (T              )(_HRead          (reader, typeof(T              ))); }
        [MethodImpl(MethodImplOptions.AggressiveInlining)] public static void HRead<T  >(this BinaryReader reader, out List<T>         values) { values = (List<T>        )(_HReadList      (reader, typeof(List<T>        ))); }
        [MethodImpl(MethodImplOptions.AggressiveInlining)] public static void HRead<T  >(this BinaryReader reader, out T[]             values) { values = (T[]            )(_HReadArray     (reader, typeof(T[]            ))); }
        [MethodImpl(MethodImplOptions.AggressiveInlining)] public static void HRead<T,U>(this BinaryReader reader, out Dictionary<T,U> dict  ) { dict   = (Dictionary<T,U>)(_HReadDictionary(reader, typeof(Dictionary<T,U>))); }

        [MethodImpl(MethodImplOptions.AggressiveInlining)] static object _HReadDouble(BinaryReader reader) { return reader.ReadDouble (); }
        [MethodImpl(MethodImplOptions.AggressiveInlining)] static object _HReadInt   (BinaryReader reader) { return reader.ReadInt32  (); }
        [MethodImpl(MethodImplOptions.AggressiveInlining)] static object _HReadString(BinaryReader reader) { return reader.ReadString (); }
        [MethodImpl(MethodImplOptions.AggressiveInlining)] static object _HReadBool  (BinaryReader reader) { return reader.ReadBoolean(); }
        static object _HReadBinarySerializable(BinaryReader reader)
        {
            string type_name = reader.ReadString();
            Type   type = Type.GetType(type_name);
            HDebug.Assert(type != null);
            object obj = Activator.CreateInstance(type);
            if((obj is IBinarySerializable) == false)
                throw new Exception("type-mismatch in HRead<T>(reader,out T value)\nAssign "+type.Name+" type into "+typeof(IBinarySerializable).Name+" type.");
            ((IBinarySerializable)obj).Deserialize(reader);
            return obj;
        }
        static object _HReadList(BinaryReader reader, Type type)
        {
            IList values = (IList)Activator.CreateInstance(type);
            int leng = reader.ReadInt32();
            Type typeT = type.GenericTypeArguments[0];
            for(int i=0; i<leng; i++)
            {
                object value = _HRead(reader, typeT);
                values.Add(value);
            }
            return values;
        }
        static object _HReadArray(BinaryReader reader, Type type)
        {
            HDebug.ToDo("check");
            Type typeT = type.GenericTypeArguments[0];
            int leng = reader.ReadInt32();
            Array values = Array.CreateInstance(typeT, leng);
            for(int i=0; i<leng; i++)
            {
                object value = _HRead(reader, typeT);
                values.SetValue(value, i);
            }
            return values;
        }
        static object _HReadDictionary(BinaryReader reader, Type type)
        {
            IDictionary dict = (IDictionary)Activator.CreateInstance(type);
            int leng = reader.ReadInt32();
            Type typeT = type.GenericTypeArguments[0];
            Type typeU = type.GenericTypeArguments[1];
            for(int i=0; i<leng; i++)
            {
                object key = _HRead(reader, typeT);
                object val = _HRead(reader, typeU);
                dict.Add(key, val);
            }
            return dict;
        }
        static void _HRead<T>(BinaryReader reader, out T value)
        {
            value = (T)_HRead(reader, typeof(T));
        }
        static object _HRead(BinaryReader reader, Type type)
        {
            string type_name = type.FullName;
            if(typeof(IBinarySerializable).IsAssignableFrom(type)) return _HReadBinarySerializable(reader);
            if(type_name == typeof(double              ).FullName) return _HReadDouble            (reader);
            if(type_name == typeof(int                 ).FullName) return _HReadInt               (reader);
            if(type_name == typeof(string              ).FullName) return _HReadString            (reader);
            if(type_name == typeof(bool                ).FullName) return _HReadBool              (reader);
            if(typeof(IList              ).IsAssignableFrom(type)) return _HReadList              (reader, type);
            if(typeof(Array              ).IsAssignableFrom(type)) return _HReadArray             (reader, type);
            if(typeof(IDictionary        ).IsAssignableFrom(type)) return _HReadDictionary        (reader, type);
            throw new Exception();
        }
    }
}
