# Supplementary material for: An efficient algorithm calculating common solvent accessible volume
Source: PLoS One. 2022 Mar 21;17(3):e0265614. doi: 10.1371/journal.pone.0265614 (PMC8936456; doi:10.1371/journal.pone.0265614)
Supplement: S1 File — (ZIP) [file pone.0265614.s001.zip › HTLib2/Vector.cs]

/////////////////////////////////////////////////////////////////////////////////////////
//  MIT License                                                                        //
//                                                                                     //
//  Copyright (c) 2022 Hyuntae Na                                                      //
//                                                                                     //
//  Permission is hereby granted, free of charge, to any person obtaining a copy       //
//  of this software and associated documentation files (the "Software"), to deal      //
//  in the Software without restriction, including without limitation the rights       //
//  to use, copy, modify, merge, publish, distribute, sublicense, and/or sell          //
//  copies of the Software, and to permit persons to whom the Software is              //
//  furnished to do so, subject to the following conditions:                           //
//                                                                                     //
//  The above copyright notice and this permission notice shall be included in all     //
//  copies or substantial portions of the Software.                                    //
//                                                                                     //
//  THE SOFTWARE IS PROVIDED "AS IS", WITHOUT WARRANTY OF ANY KIND, EXPRESS OR         //
//  IMPLIED, INCLUDING BUT NOT LIMITED TO THE WARRANTIES OF MERCHANTABILITY,           //
//  FITNESS FOR A PARTICULAR PURPOSE AND NONINFRINGEMENT. IN NO EVENT SHALL THE        //
//  AUTHORS OR COPYRIGHT HOLDERS BE LIABLE FOR ANY CLAIM, DAMAGES OR OTHER             //
//  LIABILITY, WHETHER IN AN ACTION OF CONTRACT, TORT OR OTHERWISE, ARISING FROM,      //
//  OUT OF OR IN CONNECTION WITH THE SOFTWARE OR THE USE OR OTHER DEALINGS IN THE      //
//  SOFTWARE.                                                                          //
/////////////////////////////////////////////////////////////////////////////////////////

using System;
using System.Collections.Generic;
using System.Linq;
using System.Text;
using System.Diagnostics;
using System.Runtime.Serialization;

namespace CSAV.HTLib2
{
	public partial class Vector : ICloneable
	{
		public double[] _data;

		public Vector(int size)
		{
			HDebug.Assert(size >= 0);
			this._data = new double[size];
		}
		public Vector(int size, double initval)
		{
			HDebug.Assert(size >= 0);
			this._data = new double[size];
            if(initval != 0)
            {
			    for(int i=0; i<size; i++)
			    	_data[i] = initval;
            }
		}
		public Vector(Vector vec)
		{
			this._data = new double[vec.Size];
			for(int i=0; i<Size; i++)
				_data[i] = vec._data[i];
		}
		public Vector(params double[] data)
		{
			this._data = data;
		}

        public int Size
		{
			get
			{
				return _data.Length;
			}
		}
        public double this[int i]
		{
			get
			{
				HDebug.Assert(i >= 0 && i < Size);
				return _data[i];
			}
			set
			{
				HDebug.Assert(i >= 0 && i < Size);
				_data[i] = value;
			}
		}

		//	public bool IsNaN              { get { for(int i=0; i<Size; i++) if(double.IsNaN             (this[i])) return true; return false; } }
		//	public bool IsInfinity         { get { for(int i=0; i<Size; i++) if(double.IsInfinity        (this[i])) return true; return false; } }
		//	public bool IsPositiveInfinity { get { for(int i=0; i<Size; i++) if(double.IsPositiveInfinity(this[i])) return true; return false; } }
		//	public bool IsNegativeInfinity { get { for(int i=0; i<Size; i++) if(double.IsNegativeInfinity(this[i])) return true; return false; } }
		//	public bool IsComputable       { get { return ((IsNaN == false) && (IsInfinity == false)); } }
		//	
        //	public void SetZero()              { for(int i=0; i<Size; i++) this[i] = 0; }
        //	public void SetOne ()              { for(int i=0; i<Size; i++) this[i] = 1; }
        //	public void SetValue(double value) { for(int i=0; i<Size; i++) this[i] = value; }
		//	
        //	public static Vector Zeros(int size) { return new Vector(size, 0); }
        //	public static Vector Ones (int size) { return new Vector(size, 1); }

		////////////////////////////////////////////////////////////////////////////////////
		// ToMatrix
		public static implicit operator double[](Vector vec)
		{
			return vec._data;
		}
		public static implicit operator Vector(double[] vec)
		{
			return new Vector(vec);
		}
        //	static bool operator_Equal_SelfTest = HDebug.IsDebuggerAttached;
		//	public static bool operator==(Vector lvec, Vector rvec)
		//	{
        //	    if(operator_Equal_SelfTest)
        //	        #region self test
        //	    {
        //	        operator_Equal_SelfTest = false;
        //	        Vector v0 = new double[] { 1, 2, 3, 4 };
        //	        Vector v1 = new double[] { 1, 2, 3, 4 };
        //	        Vector v2 = new double[] { 0, 2, 3, 4 };
        //	        Vector v3 = new double[] { 1, 2, 3 };
        //	        bool valid = true;
        //	        if((v0 == v1) == false) valid = false;
        //	        if((v0 != v2) == false) valid = false;
        //	        if((v0 != v3) == false) valid = false;
        //	        HDebug.Assert(valid);
        //	    };
        //	        #endregion
        //	    object lobj = lvec;
        //	    object robj = rvec;
		//	
        //	    if(object.ReferenceEquals(lvec, rvec)) return true;
        //	    if((lobj != null && robj == null) || (lobj == null && robj != null)) return false;
		//		if(lvec._data == rvec._data) return true;
		//		if(lvec._data==null ||rvec._data==null) return false;
		//		if(lvec.Size != rvec.Size) return false;
		//		for(int i=0; i<lvec.Size; i++)
		//			if(lvec[i] != rvec[i])
		//				return false;
		//		return true;
		//	}
		//	public static bool operator!=(Vector lvec, Vector rvec)
		//	{
		//		return !(lvec == rvec);
		//	}
		public static Vector operator+(Vector l, Vector r)
		{
			HDebug.Assert(l.Size == r.Size);
			int size = l.Size;
			Vector result = new Vector(size);
			for(int i=0; i<size; i++)
				result[i] = l[i] + r[i];
			return result;
		}
		public static Vector operator-(Vector l, Vector r)
        {
            return Sub(l._data, r._data);
        }
		public static Vector Sub(double[] l, double[] r)
		{
            HDebug.Assert(l.Length == r.Length);
            int size = l.Length;
			Vector result = new Vector(size);
			for(int i=0; i<size; i++)
				result[i] = l[i] - r[i];
			return result;
		}
		public static Vector operator -(Vector v)
		{
			int size = v.Size;
			Vector result = new Vector(size);
			for(int i=0; i<size; i++)
				result[i] = -1 * v[i];
			return result;
		}
		public static Vector operator*(double l, Vector r)
		{
			int size = r.Size;
			Vector result = new Vector(size);
			for(int i=0; i<size; i++)
				result[i] = l * r[i];
			return result;
		}
		public static Vector operator*(Vector l, double r)
		{
			return r*l;
		}
		//	public static Vector operator/(Vector l, double r)
		//	{
		//		int size = l.Size;
		//		Vector result = new Vector(size);
		//		for(int i=0; i<size; i++)
		//			result[i] = l[i] / r;
		//		return result;
		//	}
		//	
		//	public static bool IsNull(Vector vec)
		//	{
		//		return (vec._data == null);
		//	}
		//	public double Sum()
		//	{
		//		double sum = 0;
		//		for(int i=0; i<Size; i++)
		//			sum += this[i];
		//		return sum;
		//	}
		//	public double SumSquared()
		//	{
		//		double sum = 0;
		//		for(int i=0; i<Size; i++)
		//			sum += (this[i] * this[i]);
		//		return sum;
		//	}
		////////////////////////////////////////////////////////////////////////////////////
		// Functions
		public double Dist2
		{
	        [System.Runtime.CompilerServices.MethodImpl(System.Runtime.CompilerServices.MethodImplOptions.AggressiveInlining)]
			get
			{
				double result = 0;
				for(int i=0; i<Size; i++)
					result += this[i] * this[i];
                //HDebug.Assert(double.IsNaN(result) == false, double.IsInfinity(result) == false);
				return result;
			}
		}
		public double Dist
		{
	        [System.Runtime.CompilerServices.MethodImpl(System.Runtime.CompilerServices.MethodImplOptions.AggressiveInlining)]
			get
			{
                double dist = Math.Sqrt(Dist2);
				return dist;
			}
		}
		public Vector UnitVector()
		{
			double length = 1.0 / Math.Sqrt(_VtV(this, this));
			return this * length;
		}
		//	public static void UnitVector(Vector vec)
		//	{
		//		double length = 1.0 / Math.Sqrt(_VtV(vec, vec));
		//		for(int i=0; i<vec.Size; i++)
		//			vec[i] *= length;
		//	}
		//	public static void AddTo(IList<Vector> dest, IList<Vector> add)
		//	{
		//		HDebug.Assert(dest.Count == add.Count);
		//		for(int i=0; i<dest.Count; i++)
		//			dest[i] += add[i];
		//	}

		////////////////////////////////////////////////////////////////////////////////////
		// for Collection
		//	public static Vector Average(IList<Vector> list)
		//	{
		//		if(list.Count <= 0)
		//			return null;
		//		Vector avg = list[0];
		//		for(int i=1; i<list.Count; i++)
		//		{
		//			if(list[i].Size != avg.Size)
		//				return null;
		//			avg += list[i];
		//		}
		//		avg /= list.Count;
		//		return avg;
		//	}
		////////////////////////////////////////////////////////////////////////////////////
		// ToArray
		public double[] ToArray()
		{
			return _data;
		}
		////////////////////////////////////////////////////////////////////////////////////
		// ToString
		public override string ToString()
		{
            StringBuilder str = new StringBuilder();
            str.Append("Vector ["+Size+"] ");
            str.Append(HToString("0.00000", null, "{", "}", ", "));
            return str.ToString();
		}
		public string ToString(string format)
		{
            StringBuilder str = new StringBuilder();
            str.Append("Vector ["+Size+"] ");
            str.Append(HToString(format, null, "{", "}", ", "));
            return str.ToString();
		}
        public string HToString(string format="0.00000"
                               , IFormatProvider formatProvider=null
                               , string begindelim  = "{"
                               , string enddelim    = "}"
                               , string delim       = ", "
                               )
		{
			StringBuilder str = new StringBuilder();
			str.Append(begindelim);

            int tsize = Math.Min(Size, 100);

			for(int i=0; i<tsize; i++)
			{
				if(i != 0) str.Append(delim);
				str.Append(this[i].ToString(format));
			}
            if(tsize != Size)
                str.Append(", ...");

			str.Append(enddelim);
			return str.ToString();
		}

		////////////////////////////////////////////////////////////////////////////////////
		// Serializable
		public Vector(SerializationInfo info, StreamingContext ctxt)
		{
			this._data = (double[])info.GetValue("data", typeof(double[]));
		}
		public void GetObjectData(SerializationInfo info, StreamingContext context)
		{
			info.AddValue("data", this._data);
		}

		////////////////////////////////////////////////////////////////////////////////////
		// ICloneable
		object ICloneable.Clone()
		{
			return Clone();
		}
		public Vector Clone()
		{
			double[] data = null;
			if(_data != null)
				data = (double[])_data.Clone();
			return new Vector(data);
		}

		////////////////////////////////////////////////////////////////////////////////////
		// Object
		override public int GetHashCode()
		{
			return _data.GetHashCode();
		}
		public override bool Equals(object obj)
		{
			if(typeof(Vector).IsInstanceOfType(obj) == false)
				return false;
			return (this == ((Vector)obj));
		}


        static double _VtV(Vector l, Vector r)
        {
            // same to LinAlg.VtV
            HDebug.Assert(l.Size == r.Size);
            int size = l.Size;
            double result = 0;
            for(int i = 0; i < size; i++)
                result += l[i] * r[i];
            return result;
        }
    }
}
