# Supplementary material for: An efficient algorithm calculating common solvent accessible volume
Source: PLoS One. 2022 Mar 21;17(3):e0265614. doi: 10.1371/journal.pone.0265614 (PMC8936456; doi:10.1371/journal.pone.0265614)
Supplement: S1 File — (ZIP) [file pone.0265614.s001.zip › Sample/3UC7A-capture.txt]

// command: csav.exe -i 3UC7A.xyzr -x 3UC7A.pair -o 3UC7A-capture.txt 
// solvent gap: 3.5, delta: 0.1, stop at event of solvent exit: no
// total CSAV: 1616.52428223336

// index pair: pairwise CSAV
1, 2: 307.843784569514
1, 3: 218.757348216083
1, 4: 127.968968070319
1, 5: 73.7841521044944
1, 6: 193.754376745388
1, 7: 226.320551605657
1, 8: 183.028431171373
1, 9: 134.03212535998
1, 10: 75.9823229412519
1, 12: 75.0522214493026
