# Supplementary material for: An efficient algorithm calculating common solvent accessible volume
Source: PLoS One. 2022 Mar 21;17(3):e0265614. doi: 10.1371/journal.pone.0265614 (PMC8936456; doi:10.1371/journal.pone.0265614)
Supplement: S1 File — (ZIP) [file pone.0265614.s001.zip › Sample/3UC7A.bat]

csav.exe  -i  3UC7A.xyzr  -x  3UC7A.pair  -o  3UC7A-capture.txt
