# Supplementary material for: An efficient algorithm calculating common solvent accessible volume
Source: PLoS One. 2022 Mar 21;17(3):e0265614. doi: 10.1371/journal.pone.0265614 (PMC8936456; doi:10.1371/journal.pone.0265614)
Supplement: S1 File — (ZIP) [file pone.0265614.s001.zip › Sample/3UC7A.pair]

1, 2	1, 2, 3, 4, 5, 6, 7, 8, 9, 10, 11, 12, 13, 14, 15, 16, 17, 18, 19, 20, 21, 22, 23, 24, 25, 26, 28, 29, 30, 31, 32, 34, 35, 36, 37, 38, 39, 44, 45, 47, 51, 52, 55, 57, 59, 60, 254, 255, 257, 261, 266, 267, 268, 269, 271, 272, 277, 278, 279, 280, 281, 282, 283,
1, 3	1, 2, 3, 4, 5, 6, 7, 8, 9, 10, 11, 12, 13, 14, 15, 16, 17, 18, 19, 20, 21, 22, 23, 24, 25, 26, 27, 28, 29, 30, 31, 32, 34, 35, 36, 37, 38, 39, 44, 45, 47, 51, 52, 55, 57, 59, 60, 254, 255, 257, 261, 267, 268, 269, 277, 278, 279, 280, 281, 282, 283,
1, 4	1, 2, 3, 4, 5, 6, 7, 8, 9, 10, 11, 12, 13, 14, 15, 16, 17, 18, 19, 20, 21, 22, 23, 24, 25, 26, 28, 29, 30, 31, 32, 34, 35, 36, 37, 38, 39, 44, 45, 47, 51, 52, 55, 57, 59, 60, 257, 261, 268, 269, 277, 278, 279, 280, 282, 283,
1, 5	1, 2, 3, 4, 5, 6, 7, 8, 9, 10, 12, 14, 20, 21, 22, 24, 26, 28, 30, 31, 34, 36, 37, 44, 45, 254, 255, 257, 261, 266, 267, 268, 269, 272, 277, 278, 279, 280, 281, 282, 283,
1, 6	1, 2, 3, 4, 5, 6, 7, 8, 9, 10, 11, 12, 13, 14, 15, 16, 19, 20, 21, 22, 24, 26, 28, 30, 31, 32, 34, 35, 36, 37, 38, 39, 44, 45, 47, 51, 52, 55, 57, 59, 60, 254, 255, 261, 267, 268, 269, 277, 278, 279, 280, 282, 283,
1, 7	1, 2, 3, 4, 5, 6, 7, 8, 9, 10, 11, 12, 13, 14, 15, 16, 17, 18, 19, 20, 21, 22, 24, 30, 31, 32, 34, 36, 37, 39, 44, 45, 51, 52, 57, 59, 60, 268, 269, 277, 278, 279, 280, 282, 283,
1, 8	1, 2, 3, 4, 5, 6, 7, 8, 9, 10, 11, 12, 13, 14, 15, 16, 17, 18, 19, 20, 21, 22, 23, 24, 25, 26, 27, 28, 29, 30, 31, 32, 34, 35, 36, 37, 39, 44, 45, 47, 51, 52, 55, 57, 59, 60, 257, 261, 268, 269, 277, 278, 279, 280, 282, 283,
1, 9	1, 2, 3, 4, 5, 6, 7, 8, 9, 10, 11, 12, 13, 14, 15, 16, 17, 18, 19, 20, 21, 22, 23, 24, 25, 26, 27, 28, 29, 30, 31, 32, 34, 35, 36, 37, 39, 44, 45, 47, 51, 52, 55, 57, 59, 60, 257, 261, 268, 277, 278, 279, 280, 282, 283,
1, 10	1, 2, 3, 4, 5, 6, 7, 8, 9, 10, 11, 12, 13, 14, 15, 16, 17, 18, 19, 20, 21, 22, 23, 24, 25, 26, 27, 28, 29, 30, 31, 32, 34, 35, 36, 37, 39, 44, 45, 47, 51, 52, 55, 57, 59, 60, 257, 261, 268, 277, 278, 279, 280, 282, 283,
1, 12	1, 2, 3, 4, 5, 6, 7, 8, 9, 10, 11, 12, 13, 14, 15, 16, 17, 18, 19, 20, 21, 22, 24, 26, 28, 29, 30, 31, 34, 36, 277, 278, 279, 280, 282, 283,
