# Supplementary material for: An efficient algorithm calculating common solvent accessible volume
Source: PLoS One. 2022 Mar 21;17(3):e0265614. doi: 10.1371/journal.pone.0265614 (PMC8936456; doi:10.1371/journal.pone.0265614)
Supplement: S1 File — (ZIP) [file pone.0265614.s001.zip › Sample/3UC7A.xyzr]

1		5.056000	-0.480000	-8.765000		1.850000
2		5.996000	-1.410000	-8.108000		2.175000
3		6.572000	-2.405000	-9.097000		2.000000
4		7.761000	-2.664000	-9.006000		1.700000
5		5.414179	0.372627	-9.170999		0.224500
6		6.813342	-0.838775	-7.643613		1.320000
7		5.475603	-1.950884	-7.303866		1.320000
8		5.780000	-2.978000	-9.964000		1.850000
9		6.299000	-3.872000	-10.939000		2.275000
10		7.191000	-3.224000	-11.987000		2.000000
11		8.259000	-3.741000	-12.261000		1.700000
12		4.837440	-2.631023	-10.070242		0.224500
13		6.849554	-4.682066	-10.438317		1.320000
14		5.086000	-4.658000	-11.551000		2.175000
15		4.483000	-5.718000	-10.516000		2.000000
16		5.255000	-6.601000	-10.021000		1.700000
17		3.223000	-5.695000	-10.229000		1.700000
18		5.439598	-5.174596	-12.455487		1.320000
19		4.314964	-3.925164	-11.831096		1.320000
20		6.759000	-2.077000	-12.507000		1.850000
21		7.535000	-1.359000	-13.513000		2.275000
22		8.814000	-0.856000	-12.904000		2.000000
23		9.880000	-0.920000	-13.522000		1.700000
24		5.950971	-1.628313	-12.099730		0.224500
25		7.767390	-2.035129	-14.348969		1.320000
26		6.708000	-0.253000	-14.088000		2.060000
27		7.283314	0.295681	-14.848239		1.320000
28		6.409497	0.449384	-13.295818		1.320000
29		5.801242	-0.661596	-14.557935		1.320000
30		8.789000	-0.362000	-11.636000		1.850000
31		10.021000	0.063000	-10.964000		2.275000
32		10.978000	-1.043000	-10.860000		2.000000
33		12.167000	-0.834000	-10.995000		1.700000
34		7.939285	-0.442128	-11.095942		0.224500
35		10.477602	0.892191	-11.524318		1.320000
36		9.688000	0.681000	-9.644000		2.175000
37		10.872000	1.296000	-8.931000		1.992400
38		11.292000	2.589000	-9.227000		1.992400
39		11.695000	0.538000	-8.043000		1.992400
40		12.428000	3.126000	-8.609000		1.992400
41		12.798000	1.083000	-7.425000		1.992400
42		13.198000	2.422000	-7.654000		1.992400
43		14.333000	2.878000	-7.056000		1.770000
44		9.230564	-0.095287	-9.013024		1.320000
45		8.913343	1.443367	-9.813420		1.320000
46		10.765988	3.173523	-9.981814		1.358200
47		11.477224	-0.514767	-7.863123		1.358200
48		12.749903	4.139864	-8.846821		1.358200
49		13.402888	0.473897	-6.753283		1.358200
50		14.707692	2.152932	-6.531803		0.224500
51		10.539000	-2.234000	-10.496000		1.850000
52		11.367000	-3.345000	-10.379000		2.275000
53		12.120000	-3.680000	-11.696000		2.000000
54		13.295000	-3.984000	-11.689000		1.700000
55		9.555638	-2.343119	-10.293039		0.224500
56		12.095468	-3.176697	-9.572149		1.320000
57		10.532000	-4.576000	-9.890000		2.060000
58		11.179289	-5.460247	-9.794477		1.320000
59		9.730409	-4.800981	-10.608912		1.320000
60		10.078643	-4.362616	-8.910748		1.320000
61		11.446000	-3.566000	-12.826000		1.850000
62		12.093000	-3.786000	-14.079000		2.275000
63		13.117000	-2.664000	-14.405000		2.000000
64		14.183000	-2.937000	-14.914000		1.700000
65		10.542792	-3.114148	-12.813968		0.224500
66		12.607009	-4.758355	-14.061110		1.320000
67		11.054000	-3.858000	-15.178000		2.175000
68		11.693000	-4.143000	-16.474000		2.175000
69		12.565000	-5.466000	-16.538000		2.000000
70		13.886000	-5.464000	-16.557000		1.700000
71		11.840000	-6.565000	-16.410000		1.850000
72		10.537086	-2.887873	-15.218657		1.320000
73		10.346785	-4.660878	-14.922589		1.320000
74		12.307993	-3.282856	-16.777208		1.320000
75		10.927080	-4.169522	-17.263090		1.320000
76		10.838844	-6.514473	-16.286578		0.224500
77		12.282049	-7.472799	-16.434379		0.224500
78		12.835000	-1.460000	-14.002000		1.850000
79		13.753000	-0.318000	-14.210000		2.275000
80		15.016000	-0.540000	-13.427000		2.000000
81		16.136000	-0.338000	-13.869000		1.700000
82		11.957023	-1.298418	-13.529616		0.224500
83		13.994563	-0.231162	-15.279629		1.320000
84		13.008000	0.941000	-13.860000		2.175000
85		13.891000	2.212000	-13.835000		1.992400
86		14.157000	3.069000	-14.853000		1.992400
87		14.483000	2.795000	-12.681000		1.800000
88		14.940000	4.093000	-14.427000		1.850000
89		15.101000	3.997000	-13.097000		1.800000
90		14.541000	2.467000	-11.352000		1.992400
91		15.762000	4.849000	-12.224000		1.992400
92		15.236000	3.303000	-10.470000		1.992400
93		15.839000	4.474000	-10.886000		1.992400
94		12.535042	0.792101	-12.878094		1.320000
95		12.191856	1.064139	-14.587149		1.320000
96		13.778494	2.990383	-15.872143		1.358200
97		15.277762	4.861257	-14.988959		0.224500
98		14.078701	1.550884	-10.984425		1.358200
99		16.235421	5.771719	-12.559504		1.358200
100		15.292177	3.002937	-9.423622		1.358200
101		16.371126	5.097945	-10.167923		1.358200
102		14.796000	-1.010000	-12.179000		1.850000
103		15.878000	-1.325000	-11.362000		2.275000
104		16.833000	-2.408000	-11.935000		2.000000
105		18.070000	-2.318000	-11.947000		1.700000
106		13.884500	-1.378831	-11.948281		0.224500
107		16.449392	-0.411418	-11.140914		1.320000
108		15.332000	-1.834000	-10.034000		2.175000
109		15.775000	-1.369000	-8.694000		2.275000
110		15.841000	-2.598000	-7.799000		2.060000
111		17.034000	-0.470000	-8.584000		2.060000
112		15.329143	-2.933448	-10.068733		1.320000
113		14.233646	-1.820784	-10.092675		1.320000
114		14.988016	-0.704568	-8.307753		1.320000
115		16.163748	-2.339727	-6.779623		1.320000
116		16.550475	-3.343779	-8.186890		1.320000
117		14.861463	-3.091582	-7.716024		1.320000
118		17.248519	-0.199634	-7.539546		1.320000
119		16.912112	0.467991	-9.145531		1.320000
120		17.927517	-0.974189	-8.980763		1.320000
121		16.170000	-3.470000	-12.458000		1.850000
122		16.834000	-4.575000	-13.121000		2.275000
123		17.654000	-4.075000	-14.321000		2.000000
124		18.659000	-4.682000	-14.689000		1.700000
125		15.163133	-3.491765	-12.381541		0.224500
126		17.499267	-5.084517	-12.408391		1.320000
127		15.767000	-5.619000	-13.589000		2.060000
128		16.258170	-6.463664	-14.094266		1.320000
129		15.059651	-5.151187	-14.289577		1.320000
130		15.206009	-6.002566	-12.724034		1.320000
131		17.217000	-2.969000	-14.928000		1.850000
132		17.878000	-2.372000	-16.070000		2.275000
133		18.932000	-1.374000	-15.703000		2.000000
134		19.414000	-0.614000	-16.559000		1.700000
135		16.382113	-2.525674	-14.572296		0.224500
136		18.322050	-3.163029	-16.692167		1.320000
137		16.810000	-1.786000	-16.992000		2.175000
138		16.023000	-2.785000	-17.721000		2.000000
139		15.238000	-2.273000	-18.544000		1.700000
140		16.202000	-3.992000	-17.547000		1.700000
141		17.309717	-1.109953	-17.701397		1.320000
142		16.145912	-1.155666	-16.382356		1.320000
143		19.301000	-1.323000	-14.426000		1.850000
144		20.358000	-0.440000	-13.923000		2.175000
145		19.876000	0.830000	-13.245000		2.000000
146		20.693000	1.638000	-12.907000		1.700000
147		18.827603	-1.924907	-13.767439		0.224500
148		21.007525	-1.000127	-13.234251		1.320000
149		21.041814	-0.180749	-14.744698		1.320000
150		18.559000	0.992000	-13.094000		1.850000
151		18.039000	2.176000	-12.426000		2.175000
152		18.510000	3.376000	-13.205000		2.000000
153		18.255000	3.446000	-14.421000		1.700000
154		17.949434	0.197900	-13.227917		0.224500
155		16.939424	2.145503	-12.427840		1.320000
156		18.436702	2.224062	-11.401538		1.320000
157		19.073000	4.421000	-12.566000		1.850000
158		19.457000	5.626000	-13.281000		2.275000
159		20.383000	5.387000	-14.457000		2.000000
160		20.426000	6.116000	-15.435000		1.700000
161		18.554380	6.152014	-13.625362		1.320000
162		20.117000	6.467000	-12.168000		2.175000
163		19.416000	6.026000	-10.906000		2.175000
164		19.303000	4.539000	-11.128000		2.175000
165		19.975933	7.543290	-12.346047		1.320000
166		21.198250	6.272968	-12.110997		1.320000
167		18.423289	6.491760	-10.818868		1.320000
168		20.021491	6.250367	-10.015472		1.320000
169		18.465816	4.113750	-10.555038		1.320000
170		20.226108	4.020877	-10.828966		1.320000
171		21.142000	4.309000	-14.431000		1.850000
172		22.134000	3.968000	-15.461000		2.275000
173		21.354000	3.551000	-16.720000		2.000000
174		21.879000	3.614000	-17.837000		1.700000
175		21.034694	3.675530	-13.651705		0.224500
176		22.748601	4.852137	-15.685869		1.320000
177		23.027000	2.824000	-14.990000		2.175000
178		23.821000	2.369000	-16.022000		1.770000
179		22.396712	2.001263	-14.621434		1.320000
180		23.663469	3.177786	-14.165535		1.320000
181		24.345465	1.670064	-15.675554		0.224500
182		20.025000	3.236000	-16.638000		1.850000
183		19.189000	2.896000	-17.785000		2.275000
184		19.007000	4.079000	-18.723000		2.000000
185		18.565000	3.906000	-19.859000		1.700000
186		19.594544	3.238962	-15.724327		0.224500
187		19.642733	2.058071	-18.334547		1.320000
188		17.800000	2.463000	-17.370000		2.175000
189		16.995000	3.485000	-16.806000		1.770000
190		17.878785	1.624868	-16.661956		1.320000
191		17.283481	2.025086	-18.236856		1.320000
192		16.167194	3.094215	-16.592401		0.224500
193		19.174000	5.292000	-18.183000		1.850000
194		18.880000	6.508000	-18.907000		2.175000
195		17.476000	6.942000	-19.017000		2.000000
196		17.207000	7.854000	-19.809000		1.700000
197		19.517739	5.360236	-17.235748		0.224500
198		19.488350	7.331281	-18.504360		1.320000
199		19.327731	6.455314	-19.910375		1.320000
200		16.602000	6.306000	-18.238000		1.850000
201		15.169000	6.541000	-18.271000		2.275000
202		14.737000	6.932000	-16.860000		2.000000
203		15.398000	6.494000	-15.906000		1.700000
204		16.956587	5.620476	-17.586521		0.224500
205		14.948040	7.365789	-18.964470		1.320000
206		14.424000	5.326000	-18.690000		2.175000
207		14.836000	4.827000	-20.082000		2.175000
208		14.049000	3.679000	-20.558000		2.175000
209		14.384000	2.466000	-19.886000		1.850000
210		15.366000	1.603000	-20.254000		2.000000
211		15.475000	0.495000	-19.578000		1.850000
212		16.158000	1.828000	-21.304000		1.850000
213		13.350770	5.566954	-18.679140		1.320000
214		14.606442	4.542161	-17.940126		1.320000
215		15.903850	4.563062	-20.076250		1.320000
216		14.757300	5.651567	-20.805806		1.320000
217		14.200718	3.553209	-21.640201		1.320000
218		12.977253	3.888275	-20.425474		1.320000
219		13.837908	2.238695	-19.067333		0.224500
220		14.863554	0.267280	-18.807041		0.224500
221		16.198213	-0.161954	-19.833879		0.224500
222		16.071342	2.651328	-21.882552		0.224500
223		16.871534	1.149669	-21.529470		0.224500
224		13.712000	7.705000	-16.730000		1.850000
225		13.258000	8.086000	-15.380000		2.275000
226		12.586000	6.906000	-14.678000		2.000000
227		12.087000	6.000000	-15.338000		1.700000
228		14.118892	8.425257	-14.785215		1.320000
229		12.190000	9.158000	-15.643000		2.175000
230		12.074000	9.250000	-17.011000		2.175000
231		12.871000	8.280000	-17.784000		2.175000
232		12.478740	10.123675	-15.202431		1.320000
233		11.230232	8.885367	-15.179841		1.320000
234		12.254061	10.278453	-17.357213		1.320000
235		11.019145	9.236194	-17.322592		1.320000
236		13.480377	8.784930	-18.548006		1.320000
237		12.229035	7.513731	-18.243034		1.320000
238		12.596000	6.895000	-13.349000		1.850000
239		12.024000	5.765000	-12.624000		2.275000
240		10.515000	5.732000	-12.785000		2.000000
241		9.865000	6.722000	-12.484000		1.700000
242		12.454622	4.827674	-13.006078		1.320000
243		12.400000	6.010000	-11.167000		2.175000
244		12.664000	7.469000	-11.096000		2.175000
245		13.211000	7.889000	-12.473000		2.175000
246		13.290722	5.430305	-10.883157		1.320000
247		11.581997	5.720407	-10.490977		1.320000
248		13.379694	7.705217	-10.294761		1.320000
249		11.750029	8.026828	-10.844035		1.320000
250		14.308477	7.820744	-12.502744		1.320000
251		12.886501	8.906496	-12.736444		1.320000
252		9.966000	4.581000	-13.070000		1.850000
253		8.484000	4.395000	-13.015000		2.275000
254		7.963000	4.451000	-11.615000		2.000000
255		8.679000	4.195000	-10.689000		1.700000
256		7.993752	5.171496	-13.620567		1.320000
257		8.273000	2.995000	-13.487000		2.175000
258		9.436000	2.619000	-14.176000		2.175000
259		10.570000	3.373000	-13.619000		2.175000
260		7.386386	2.922733	-14.134065		1.320000
261		8.073168	2.316932	-12.644212		1.320000
262		9.332926	2.796176	-15.256733		1.320000
263		9.606657	1.534563	-14.106202		1.320000
264		11.307433	3.615788	-14.398260		1.320000
265		11.086062	2.795836	-12.837615		1.320000
266		6.696000	4.761000	-11.460000		1.850000
267		5.987000	4.896000	-10.138000		2.275000
268		5.435000	3.563000	-9.658000		2.000000
269		5.308000	3.353000	-8.458000		1.700000
270		6.152589	4.922065	-12.295980		0.224500
271		6.683643	5.296800	-9.386968		1.320000
272		4.865000	5.949000	-10.210000		2.175000
273		5.457000	7.179000	-10.578000		1.770000
274		4.397893	6.048243	-9.219060		1.320000
275		4.135629	5.648616	-10.976673		1.320000
276		4.764998	7.813858	-10.619090		0.224500
277		5.143000	2.674000	-10.561000		1.850000
278		4.434000	1.414000	-10.156000		2.175000
279		5.452000	0.374000	-9.693000		2.000000
280		6.592000	0.336000	-10.112000		1.700000
281		5.623854	2.701556	-11.448762		0.224500
282		3.734547	1.633631	-9.335922		1.320000
283		3.869208	1.018736	-11.013191		1.320000
